# Supplementary material for: Out of Asia: feline stool-associated circular DNA virus (FeSCV) in Brazilian domestic cats
Source: Arch Virol. 2026 Apr 2;171(5):151. doi: 10.1007/s00705-026-06576-7 (PMC13046588; doi:10.1007/s00705-026-06576-7)
Supplement: Supplementary file 1 — Supplementary Material 1 [file 705_2026_6576_MOESM1_ESM.xlsx]

## Sheet: Geral
Sample Number	Cattery-Animal ID	Sexo	Breed	Idade	Age Group	Material	Sampling Date	Serial Sampling	FCoV	FIV/FeLV	FeSCV	Circoviruses
1	Kitty	F	DSH	6a 6m	Young Adult	Stool	2022-07-13	No	Not tested	NEG	NEG	NEG
2	Kat	F	DSH	6a 6m	Young Adult	Stool	2022-07-13	No	Not tested	NEG	NEG	NEG
3	Sininho	F	DSH	1a 6m	Young Adult	Stool	2022-08-15	No	Not tested	NEG	NEG	NEG
4	Rebeca	F	DSH	7m	Kitten	Stool	2012-06-19	No	POS (FIP*)	NEG	NEG	NEG
5	Frederico	M	Birman	4m	Kitten	Stool	2011-04-04	No	POS (FIP*)	NEG	NEG	NEG
6	Cattery Jundiai - cat 1	F	DSH	8m	Kitten	Stool	2016-09-10	No	POS (FIP*)	Not tested	POS	POS
7	Cattery Jundiai - cat 2	F	DSH	5m	Kitten	Stool	2016-09-10	No	POS (FIP*)	Not tested	POS	NEG
8	Cattery Jundiai - cat 3	M	DSH	6m	Kitten	Stool	2016-09-10	No	POS (FIP*)	Not tested	POS	NEG
9	Cattery Jundiai - cat 4	F	DSH	4m	Kitten	Stool	2016-09-10	No	POS (FIP*)	Not tested	POS	NEG
10	Cattery Jundiai - cat 5	F	DSH	5m	Kitten	Stool	2016-09-10	No	POS (FIP*)	Not tested	NEG	NEG
11	Beth	F	DSH		Mature Adult	Stool	2010-05-28	No	POS	NEG	NEG	NEG
12	Raji	M	DSH		Young Adult	Stool	2010-05-21	No	POS	NEG	NEG	NEG
13	Sofia	F	DSH		Young Adult	Stool	2010-05-21	No	POS	NEG	NEG	NEG
14	Cookie	M	DSH	6m	Kitten	Stool	2011-08-05	No	POS (FIP*)	Not tested	POS	NEG
15	Cattery 4 SP - Fanny	F	Persian	2a 2m	Young Adult	Rectal swab	2012-02-18	Yes	NEG	NEG	NEG	NEG
16	Cattery 5 SP - Lika	F	DSH	6a	Young Adult	Rectal swab	2011-02-10	Yes	POS	NEG	NEG	NEG
17	Cattery 5 SP - Duda	F	DSH	7a	Mature Adult	Rectal swab	2011-02-10	Yes	NEG	NEG	NEG	NEG
18	Cattery 5 SP - Duda	F	DSH	8a	Mature Adult	Rectal swab	2012-02-10	Yes	POS	NEG	NEG	NEG
19	Cattery 5 SP - Alexia	F	Siamese	2a	Young Adult	Rectal swab	2011-02-10	Yes	POS	NEG	NEG	NEG
20	Cattery 5 SP - Alexia	F	Siamese	2a 8m	Young Adult	Rectal swab	2011-10-10	Yes	POS	NEG	NEG	NEG
21	Cattery 5 SP - Marley	M	DSH	3a	Young Adult	Rectal swab	2011-02-10	Yes	NEG	NEG	NEG	NEG
22	Cattery 5 SP - Marley	M	DSH	4a	Young Adult	Rectal swab	2012-02-10	Yes	POS	NEG	NEG	NEG
23	Cattery 5 SP - Juca	M	DSH	1a	Young Adult	Rectal swab	2011-02-10	Yes	NEG	NEG	NEG	NEG
24	Cattery 5 SP - Juca	M	DSH	1a 8m	Young Adult	Rectal swab	2011-10-10	Yes	POS	NEG	NEG	NEG
25	Cattery 5 SP - Nigú	M	DSH	3a	Young Adult	Rectal swab	2011-02-10	Yes	POS	NEG	NEG	NEG
26	Cattery 5 SP - Nigú	M	DSH	3a 8m	Young Adult	Rectal swab	2011-10-10	Yes	NEG	NEG	POS	NEG
27	Cattery 7 SP - Rubi	F	Persian	2a 9m	Young Adult	Rectal swab	2012-02-20	No	POS	NEG	NEG	NEG
28	Cattery 7 SP - Bianca	F	Persian	3a 4m	Young Adult	Rectal swab	2012-02-20	Yes	NEG	NEG	NEG	NEG
29	Cattery 7 SP - Bianca	F	Persian	2a 4m	Young Adult	Rectal swab	2011-02-20	Yes	POS	NEG	NEG	POS
30	Cattery 7 SP - Esmeralda	F	Persian	5m	Kitten	Rectal swab	2011-02-20	Yes	NEG	NEG	NEG	NEG
31	Cattery 7 SP - Docinho	F	DSH	1a	Young Adult	Rectal swab	2011-02-20	Yes	POS	NEG	NEG	NEG
32	Cattery 7 SP - Esmeralda	F	Persian	1a 5m	Young Adult	Rectal swab	2012-02-20	Yes	POS	NEG	NEG	POS
33	Cattery 7 SP - Agata	F	Persian	1a 5m	Young Adult	Rectal swab	2011-02-20	Yes	NEG	NEG	NEG	NEG
34	Cattery 7 SP - Docinho	F	DSH	2a	Young Adult	Rectal swab	2012-02-20	Yes	POS	NEG	NEG	POS
35	Cattery 7 SP - Yasmim	F	Persian	4a 4m	Young Adult	Rectal swab	2011-02-20	Yes	NEG	NEG	NEG	NEG
36	Cattery 7 SP - Agata	F	Persian	2a 5m	Young Adult	Rectal swab	2012-02-20	Yes	NEG	NEG	NEG	POS
37	Cattery 7 SP - Thor	M	Persian	3a 2m	Young Adult	Rectal swab	2011-02-20	Yes	NEG	NEG	NEG	NEG
38	Cattery 7 SP - Yasmim	F	Persian	5a 4m	Young Adult	Rectal swab	2012-02-20	Yes	POS	NEG	POS	POS
39	Cattery 7 SP - Thor	M	Persian	4a 2m	Young Adult	Rectal swab	2012-02-20	Yes	NEG	NEG	NEG	NEG
40	Cattery 7 SP - Apollo	M	Persian	2a 1m	Young Adult	Rectal swab	2011-02-20	Yes	NEG	NEG	NEG	NEG
41	Cattery 7 SP - Apollo	M	Persian	3a 1m	Young Adult	Rectal swab	2012-02-20	Yes	NEG	NEG	POS	NEG
42	Cattery 7 SP - Hermes	M	Persian	1a 8m	Young Adult	Rectal swab	2011-02-20	Yes	NEG	NEG	NEG	NEG
43	Cattery 7 SP - Hermes	M	Persian	2a 8m	Young Adult	Rectal swab	2012-02-20	Yes	POS	NEG	POS	NEG
44	Cattery 7 SP - Bryan	M	Persian	4a 5m	Young Adult	Rectal swab	2011-02-20	Yes	NEG	NEG	NEG	NEG
45	Cattery 7 SP - Bryan	M	Persian	5a 5m	Young Adult	Rectal swab	2011-06-20	Yes	NEG	NEG	POS	NEG
46	Cattery RJ - Luna	F	DSH	13a 4m	Senior	Rectal swab	2011-07-01	No	NEG	NEG	NEG	NEG
47	Cattery RJ - Lilith	F	DSH	3a 3m	Young Adult	Rectal swab	2011-03-01	Yes	NEG	NEG	NEG	NEG
48	Cattery RJ - Lilith	F	DSH	4a 3m	Young Adult	Rectal swab	2012-03-01	Yes	NEG	NEG	NEG	NEG
49	Cattery RJ - Belize	F	DSH	5a	Young Adult	Rectal swab	2011-03-01	Yes	NEG	NEG	NEG	NEG
50	Cattery RJ - Belize	F	DSH	6a	Young Adult	Rectal swab	2012-03-01	Yes	NEG	NEG	NEG	NEG
51	Cattery RJ - Salomão	M	DSH	10a	Mature Adult	Rectal swab	2011-03-01	Yes	NEG	NEG	NEG	NEG
52	Cattery RJ - Salomão	M	DSH	10a 9m	Senior	Rectal swab	2011-11-01	Yes	NEG	NEG	NEG	NEG
53	Cattery RJ - Pé de Meia	F	DSH	14a	Senior	Rectal swab	2012-03-01	Yes	NEG	NEG	NEG	NEG
54	Cattery RJ - Pé de Meia	F	DSH	13a	Senior	Rectal swab	2011-03-01	Yes	NEG	NEG	NEG	POS
55	Cattery RJ - Gold	F	DSH	12a 4m	Senior	Rectal swab	2011-07-01	Yes	NEG	NEG	NEG	NEG
56	Cattery RJ - Gold	F	DSH	13a	Senior	Rectal swab	2012-03-01	Yes	NEG	NEG	NEG	NEG
57	Cattery RJ - Maradona	M	DSH	3a 3m	Young Adult	Rectal swab	2011-03-01	Yes	NEG	NEG	NEG	NEG
58	Cattery RJ - Maradona	M	DSH	3a 7m	Young Adult	Rectal swab	2011-07-01	Yes	NEG	NEG	NEG	NEG
59	Cattery RJ - Micail	M	DSH	2a 9m	Young Adult	Rectal swab	2011-11-01	No	NEG	NEG	NEG	NEG
60	Cattery RJ - Flora	F	DSH	8a 1m	Mature Adult	Rectal swab	2011-11-01	No	NEG	NEG	NEG	NEG
61	Cattery RJ - Morgana	F	DSH	3a	Young Adult	Rectal swab	2012-03-01	No	NEG	NEG	NEG	NEG
62	Cattery RJ - Ava	F	DSH	11a	Senior	Rectal swab	2011-07-01	Yes	NEG	NEG	NEG	NEG
63	Cattery RJ - Ava	F	DSH	11a 8m	Senior	Rectal swab	2012-03-01	Yes	NEG	NEG	NEG	NEG
64	Cattery RJ - Lola	F	DSH	-	-	Rectal swab	2011-03-01	Yes	NEG	NEG	NEG	NEG
65	Cattery RJ - Lola	F	DSH	-	-	Rectal swab	2011-11-01	Yes	NEG	NEG	NEG	NEG
66	Cattery RJ - Açucena	F	DSH	5a	Young Adult	Rectal swab	2011-07-01	Yes	POS	FeLV +	POS	NEG
67	Cattery RJ - Açucena	F	DSH	5a 8m	Young Adult	Rectal swab	2011-11-01	Yes	POS	FeLV +	NEG	NEG
68	Cattery RJ - Luther	M	DSH	13a	Senior	Rectal swab	2011-03-01	No	POS	NEG	NEG	NEG
69	Cattery RJ - Datanhã	M	DSH	8m	Mature Adult	Rectal swab	2011-07-01	Yes	NEG	NEG	NEG	NEG
70	Cattery RJ - Datanhã	M	DSH	1a 4m	Young Adult	Rectal swab	2012-03-01	Yes	NEG	NEG	NEG	NEG
71	Cattery RJ - Sancho	M	DSH	6a 7m	Young Adult	Rectal swab	2011-03-01	Yes	NEG	NEG	NEG	NEG
72	Cattery RJ - Sancho	M	DSH	7a 7m	Mature Adult	Rectal swab	2012-03-01	Yes	NEG	NEG	NEG	NEG
73	Cattery RJ - Circe	F	DSH	12a	Senior	Rectal swab	2011-03-01	Yes	NEG	NEG	NEG	NEG
74	Cattery RJ - Circe	F	DSH	13a	Senior	Rectal swab	2012-03-01	Yes	NEG	NEG	NEG	NEG
75	Cattery RJ - Tom	M	DSH	7a 4m	Mature Adult	Rectal swab	2011-03-01	Yes	NEG	FeLV +	NEG	NEG
76	Cattery RJ - Tom	M	DSH	8a 4m	Mature Adult	Rectal swab	2012-03-01	Yes	POS	FeLV +	NEG	NEG
77	Cattery RJ -Hércules	M	DSH	-	-	Rectal swab	2011-03-01	Yes	NEG	NEG	POS	NEG
78	Cattery RJ -Hércules	M	DSH	-	-	Rectal swab	2012-03-01	Yes	NEG	NEG	NEG	NEG
79	Cattery 1 SP - Ozzy	M	Maine Coon	5a 1m	Young Adult	Rectal swab	2011-03-10	Yes	POS	NEG	NEG	NEG
80	Cattery 1 SP - Ozzy	M	Maine Coon	5a 11m	Young Adult	Rectal swab	2012-01-10	Yes	POS	NEG	NEG	NEG
81	Cattery 1 SP - Preta Gil	F	Maine Coon	11m	Kitten	Rectal swab	2011-03-10	Yes	POS	NEG	NEG	NEG
82	Cattery 1 SP - Preta Gil	F	Maine Coon	1a 9m	Young Adult	Rectal swab	2012-01-10	Yes	NEG	NEG	NEG	NEG
83	Cattery 1 SP - Eternity White	F	Maine Coon	3a 8m	Young Adult	Rectal swab	2011-03-10	Yes	POS	NEG	NEG	NEG
84	Cattery 1 SP - Eternity White	F	Maine Coon	4a 6m	Young Adult	Rectal swab	2012-01-10	Yes	POS	NEG	NEG	NEG
85	Cattery 1 SP - Coco Chanel	F	Maine Coon	3a 9m	Young Adult	Rectal swab	2011-03-10	Yes	POS	NEG	NEG	NEG
86	Cattery 1 SP - Coco Chanel	F	Maine Coon	4a 4m	Young Adult	Rectal swab	2011-10-11	Yes	POS	NEG	NEG	NEG
87	Cattery 1 SP - Negra Li	F	Maine Coon	11m	Kitten	Rectal swab	2011-03-10	Yes	POS	NEG	POS	NEG
88	Cattery 1 SP - Negra Li	F	Maine Coon	1a 9m	Young Adult	Rectal swab	2012-01-10	Yes	POS	NEG	POS	NEG
89	Cattery 1 SP - Athina	F	Maine Coon	2a 3m	Young Adult	Rectal swab	2011-10-11	Yes	NEG	NEG	POS	NEG
90	Cattery 1 SP - Athina	F	Maine Coon	2a 6m	Young Adult	Rectal swab	2012-01-10	Yes	NEG	NEG	NEG	NEG
91	Cattery 1 SP - Faith	F	Maine Coon	9m	Young Adult	Rectal swab	2011-03-10	Yes	NEG	NEG	POS	NEG
92	Cattery 1 SP - Faith	F	Maine Coon	1a 1m	Young Adult	Rectal swab	2011-07-11	Yes	POS	NEG	NEG	NEG
93	Cattery 1 SP - Dandara	F	Maine Coon	1a 5m	Young Adult	Rectal swab	2011-03-10	Yes	NEG	NEG	NEG	NEG
94	Cattery 1 SP - Dandara	F	Maine Coon	2a 3m	Young Adult	Rectal swab	2012-01-10	Yes	NEG	NEG	NEG	NEG
95	Cattery 1 SP - Nero	M	Maine Coon	11m	Kitten	Rectal swab	2011-07-11	Yes	NEG	NEG	NEG	NEG
96	Cattery 1 SP - Rachelle	F	Maine Coon	7m	Kitten	Rectal swab	2011-03-10	Yes	POS	NEG	NEG	POS
97	Cattery 1 SP - Nero	M	Maine Coon	1a 5m	Young Adult	Rectal swab	2012-01-10	Yes	POS	NEG	NEG	NEG
98	Cattery 1 SP - Rachelle	F	Maine Coon	1a 5m	Young Adult	Rectal swab	2012-01-10	Yes	POS	NEG	NEG	NEG
99	Cattery 2 SP - Mabel	F	DSH	14a 3m	Senior	Rectal swab	2011-12-16	No	POS	NEG	NEG	NEG
100	Cattery 2 SP - Pipoca	F	DSH	13a 7m	Senior	Rectal swab	2012-04-30	No	POS	NEG	NEG	NEG
101	Cattery 2 SP - Frajola	M	DSH	12a 11m	Senior	Rectal swab	2011-08-12	Yes	NEG	NEG	NEG	NEG
102	Cattery 2 SP - Frajola	M	DSH	13a 7m	Senior	Rectal swab	2012-04-30	Yes	POS	NEG	NEG	NEG
103	Cattery 2 SP - Salém	M	DSH	10a 2m	Senior	Rectal swab	2011-04-15	Yes	NEG	NEG	NEG	NEG
104	Cattery 2 SP - Salém	M	DSH	10a 10m	Senior	Rectal swab	2011-12-16	Yes	NEG	NEG	NEG	NEG
105	Cattery 2 SP - Joaninha	F	DSH	8a 7m	Mature Adult	Rectal swab	2011-04-15	No	POS	NEG	NEG	NEG
106	Cattery 2 SP - Tico Maloqueiro	M	DSH	10a	Senior	Rectal swab	2011-04-15	Yes	NEG	NEG	NEG	NEG
107	Cattery 2 SP - Tico Maloqueiro	M	DSH	11a	Senior	Rectal swab	2012-04-30	Yes	NEG	NEG	NEG	NEG
108	Cattery 2 SP - Mirella	F	DSH	12a 6m	Senior	Rectal swab	2011-04-15	No	POS	NEG	NEG	NEG
109	Cattery 3 SP - Lindinha	F	DSH	10a	Senior	Rectal swab	2011-02-18	No	NEG	NEG	NEG	NEG
110	Cattery 3 SP - Tutu	M	DSH	13a	Senior	Rectal swab	2012-02-18	No	POS	NEG	NEG	NEG
111	Cattery 3 SP - Palmeirense	M	DSH	11a	Senior	Rectal swab	2011-02-18	No	NEG	NEG	NEG	NEG
112	Cattery 3 SP - Mimi	F	Siamese	8a	Mature Adult	Rectal swab	2011-02-18	Yes	POS	NEG	NEG	NEG
113	Cattery 3 SP - Mimi	F	Siamese	9a	Mature Adult	Rectal swab	2012-02-18	Yes	POS	FeLV +	NEG	NEG
114	Cattery 3 SP - Yellow	M	DSH	8a	Mature Adult	Rectal swab	2011-02-18	Yes	POS	NEG	NEG	NEG
115	Cattery 3 SP - Yellow	M	DSH	8a 8m	Mature Adult	Rectal swab	2011-10-18	Yes	POS	NEG	NEG	NEG
116	Cattery 3 SP - Bebê	M	DSH	8a	Mature Adult	Rectal swab	2012-02-18	No	POS	NEG	NEG	NEG
117	Cattery 3 SP - Coleirinha	F	DSH	10a	Mature Adult	Rectal swab	2011-02-18	Yes	POS	NEG	NEG	NEG
118	Cattery 3 SP - Coleirinha	F	DSH	11a	Senior	Rectal swab	2012-02-18	Yes	POS	NEG	NEG	NEG
119	Cattery 3 SP - Xexê	F	DSH	10a 4m	Senior	Rectal swab	2011-06-18	Yes	NEG	NEG	NEG	NEG
120	Cattery 3 SP - Xexê	F	DSH	11a	Senior	Rectal swab	2012-02-18	Yes	POS	FeLV +	NEG	NEG
121	Cattery 4 SP - Lord Calvin	M	Persian	6a	-	Rectal swab	2011-02-19	Yes	POS	NEG	NEG	NEG
122	Cattery 4 SP - Lord Calvin	M	Persian	7a	Mature Adult	Rectal swab	2012-02-18	Yes	NEG	NEG	POS	NEG
123	Cattery 4 SP - Van Cleef	M	Persian	2a 4m	Young Adult	Rectal swab	2011-02-19	Yes	POS	NEG	NEG	NEG
124	Cattery 4 SP - Van Cleef	M	Persian	3a 4m	Young Adult	Rectal swab	2012-02-18	Yes	POS	NEG	NEG	NEG
125	Cattery 4 SP - Poker Face	M	Persian	1a 8m	Young Adult	Rectal swab	2011-06-19	Yes	NEG	NEG	NEG	NEG
126	Cattery 4 SP - Poker Face	M	Persian	2a	Young Adult	Rectal swab	2011-10-20	Yes	NEG	NEG	NEG	NEG
127	Cattery 4 SP - Wilma	F	Persian	4a	Young Adult	Rectal swab	2011-02-19	Yes	POS	NEG	NEG	NEG
128	Cattery 4 SP - Wilma	F	Persian	5a	Young Adult	Rectal swab	2012-02-18	Yes	POS	NEG	NEG	NEG
129	Cattery 4 SP - Dzara	F	Persian	2a 6m	Young Adult	Rectal swab	2011-02-19	Yes	POS	NEG	NEG	NEG
130	Cattery 4 SP - Dzara	F	Persian	3a 6m	Young Adult	Rectal swab	2012-02-18	Yes	NEG	NEG	NEG	NEG
131	Cattery 4 SP - Jessye	F	Persian	2a 4m	Young Adult	Rectal swab	2011-02-19	Yes	NEG	NEG	NEG	NEG
132	Cattery 4 SP - Jessye	F	Persian	3a	Young Adult	Rectal swab	2011-10-20	Yes	POS	NEG	NEG	NEG
133	Cattery 4 SP - Fanny	F	Persian	1a 6m	Young Adult	Rectal swab	2011-06-19	Yes	NEG	NEG	NEG	NEG
134	Cattery 4 SP - Jujuba	F	Persian	7m	Kitten	Rectal swab	2011-06-19	No	POS	NEG	NEG	NEG
135	Cattery 5 SP - Lucy	F	Siamese	7a	Mature Adult	Rectal swab	2011-02-10	Yes	POS	NEG	NEG	NEG
136	Cattery 5 SP - Lucy	F	Siamese	8a	Mature Adult	Rectal swab	10/02/2012	Yes	POS	NEG	NEG	NEG
137	Cattery 5 SP - Lika	F	DSH	6a 4m	Young Adult	Rectal swab	2011-06-10	Yes	NEG	NEG	NEG	NEG
FCoV: Feline Coronavirus
FeLV: Feline Leukemia Virus
FeSCV: Feline Stool-Associated Virus
FIV: Feline Immunodeficiency Virus
F: Female
M: Male
DSH: Domestic Shorthair
NEG: Negative
POS: Positive
*Cats that showed Feline Infectious Peritonitis symptoms
